# Supplementary material for: Early Corticosteroid Therapy May Increase Ventilator-Associated Lower Respiratory Tract Infection in Critically Ill Patients with COVID-19: A Multicenter Retrospective Cohort Study
Source: Microorganisms. 2022 May 8;10(5):984. doi: 10.3390/microorganisms10050984 (PMC9146632; doi:10.3390/microorganisms10050984)
Supplement: Supplementary file 1 [file microorganisms-10-00984-s001.zip]

Archive with 1 entries (1 files):
- microorganisms-1678762-supplementary.pdf
